# Supplementary material for: RNA Polymerase II hypertranscription in cancer FFPE samples
Source: bioRxiv. 2024 May 21:2024.02.28.582647. Preprint. [Version 3] doi: 10.1101/2024.02.28.582647 (PMC10979862; doi:10.1101/2024.02.28.582647)
Supplement: Supplement 1 [file media-1.xlsx]

## Sheet: Table S1
Rank	cCRE	Chr	start	end	Breast	Colon	Kidney	Liver	Lung	Rectum	Stomach	All	Tumor_Type	Gene_name	Multiple hits	SEACR_peaks	# w/SEACR_peaks	# Cancer publications	Encoded Protein
1	EH38E1858185-enhP	chr17	33415789	33416133	2069.97	3.77	-5.084	43.268	2.974	60.216	43.414	2069.97	Br	RFFL		Br Co Li Re	4	8	Ring Finger And FYVE Like Domain Containing E3 Ubiquitin Protein Ligase
2	EH38E1858186-prom	chr17	33416234	33416573	1815.19	28.839	-0.76	16.047	-2.218	63.912	63.973	1815.19	Br		RFFL	Br Co Li Re	4
3	EH38E1861479-enhP	chr17	38278062	38278411	1353.1	450.344	-16.948	116.26	31.333	23.238	104.752	1353.1	Br	MSL1		Br Li Re	3	12	Male-Specific Lethal-1 Homolog 1
4	EH38E1858086-enhP	chr17	33307713	33307881	1261.8	-0.511	-53.174	178.093	-26.742	14.42	278.05	1261.8	Br	LIG3		Br Co Li Re St	5	108	DNA ligase 3
5	EH38E1861480-prom	chr17	38278421	38278683	1221.5	432.804	27.993	85.424	69.7	7.748	86.838	1221.5	Br		MSL1	Br Li Lu Re	4
6	EH38E1861258-prom	chr17	38083719	38084065	1049.48	2.88	32.392	212.839	36.083	17.217	102.963	1049.48	Br	ORMDL3		Br Co Li	3	32	ORMDL Sphingolipid Biosynthesis Regulator 3
7	EH38E1743727-prom	chr14	102553334	102553683	208.443	-126.995	65.468	341.231	96.15	239.319	1045.35	1045.35	St	HSP90AA1		St Br	2	328	Heat Shock Protein 90 Alpha Family Class A Member 1
8	EH38E1858184-enhP	chr17	33415450	33415681	1039.97	10.386	-0.408	43.192	9.696	84.664	22.483	1039.97	Br		RFFL	Br Co Li Re	4
9	EH38E1860842-prom	chr17	37617967	37618285	1027.8	15.734	-9.374	63.063	-8.323	32.56	99.547	1027.8	Br	CDK12		Br St	2	418	Cyclin-Dependent Kinase 12
10	EH38E1861478-enhP	chr17	38277719	38277885	983.622	360.317	-10.408	38.354	48.123	16.607	21.831	983.622	Br		MSL1	Br Li Lu Re	4
11	EH38E1871878-enhP	chr17	53499038	53499201	965.776	29.889	-64.879	47.472	16.23	39.476	-35.444	965.776	Br	MMD		Br Co Li Re	4	246	Monocyte To Macrophage Differentiation Associated
12	EH38E1861257-enhP	chr17	38083486	38083677	964.408	-0.2	5.321	170.743	0.158	-22.337	49.863	964.408	Br		ORMDL3	Br Co Li	3
13	EH38E1861496-prom	chr17	38296481	38296831	949.349	484.696	-25.719	181.245	-23.273	39.212	53.29	949.349	Br	CASC3		Br Co Li	3	18	Cancer Susceptibility Candidate Gene 3 Protein
14	EH38E2319391-enhP	chr4	110355110	110355312	899.533	1.078	45.314	65.532	-14.103	62.677	36.215	899.533	Br	SEC24B		Br Li Re	3	7	SEC24 Homolog B, COPII Coat Complex Component
15	EH38E1871879-prom	chr17	53499269	53499619	892.606	6.759	13.353	81.509	-11.543	32.569	69.741	892.606	Br		MMD	Br Co Li Re	4
16	EH38E1861482-enhP	chr17	38278994	38279161	869.45	525.449	-31.657	63.543	2.152	30.349	96.608	869.45	Br		MSL1	Br Li Re	3
17	EH38E1868863-prom	chr17	47439545	47439892	849.809	16.766	42.223	102.174	22.221	20.366	92.947	849.809	Br	ZNF652		Br Co Li Re St	5	25	Zinc Finger Protein 652
18	EH38E1861058-prom	chr17	37856088	37856357	597.824	815.99	-37.507	-2.828	12.354	12.464	133.189	815.99	Co	ERBB2		Br Co St Re	4	35121	Erb-B2 Receptor Tyrosine Kinase 2
19	EH38E1861059-enhP	chr17	37856587	37856787	808.318	786.135	-61.653	45.081	25.624	75.906	139.158	808.318	Br		ERBB2	Br Co St Re	4
20	EH38E1868862-prom	chr17	47439373	47439545	801.658	41.369	21.669	89.337	28.883	27.566	214.455	801.658	Br		ZNF652	Br Co Li Lu Re St	6
21	EH38E1861287-enhD	chr17	38109004	38109312	772.83	19.565	80.125	106.911	13.049	18.433	44.025	772.83	Br	GSDMA		Br Li	2	55	Gasdermin A
22	EH38E1664636-prom	chr13	31191678	31192027	131.075	14.132	-113.759	255.52	97.095	236.511	770.142	770.142	St	HMGB1		Br Li Re St	4	2543	High-Mobility Group Box 2
23	EH38E1861481-prom	chr17	38278710	38278967	763.254	357.604	-10.875	67.095	25.254	6.124	45.997	763.254	Br		MSL1	Br Li Lu Re	4
24	EH38E1874882-enhP	chr17	57696626	57696819	754.843	-12.157	-71.255	170.511	-15.044	141.894	96.585	754.843	Br	CLTC		Br Li Lu Re St	5	90	Clathrin Heavy Chain
25	EH38E2652215-prom	chr8	101734323	101734673	550.646	163.659	-182.684	728.516	97.82	141.521	694.568	728.516	Li	PABPC1		Br Li Lu Re St	5	121	Poly(A) Binding Protein Cytoplasmic 1
26	EH38E1860841-enhP	chr17	37617462	37617812	723.7	-2.682	-20.562	80.518	-18.683	9.468	53.494	723.7	Br		CDK12	Br Co Li	3
27	EH38E1858182-enhP	chr17	33414861	33415029	709.37	0	-5.458	27.288	-11.765	19.125	0	709.37	Br		RFFL	Br Co Li Re	4
28	EH38E1941416-prom	chr19	14629224	14629572	117.142	-128.431	94.825	461.78	109.455	253.249	695.594	695.594	St	DNAJB1		St	1	155	DnaJ Heat Shock Protein Family (Hsp40) Member B1
29	EH38E1868861-enhP	chr17	47439042	47439237	679.906	11.821	-31.129	7.302	26.298	49.18	108.253	679.906	Br		ZNF652	Br Co Li Re St	5
30	EH38E1932207-prom	chr19	2269237	2269586	176.245	-103.493	37.733	375.304	70.377	195.311	678.916	678.916	St	OAZ1		Br Li Lu St	4	36	Ornithine Decarboxylase Antizyme 1
31	EH38E1861091-prom	chr17	37886655	37886998	677.268	399.395	29.409	78.189	38.404	8.806	9.182	677.268	Br	MIEN1		Br Co Li	3	47	Migration And Invasion Enhancer 1
32	EH38E2129483-enhD	chr20	62273226	62273575	245.827	63.466	108.412	136.352	63.925	79.783	667.94	667.94	St	STMN3		Br Re St	3	22	Stathmin 3
33	EH38E2166336-prom	chr22	41842724	41843064	137.673	-42.1	-42.523	280.657	-14.871	241.376	663.515	663.515	St	TOB2		Br Re St	3	20	Transducer Of ERBB2, 2
34	EH38E2319390-prom	chr4	110354712	110355062	656.284	-12.764	-39.49	54.873	-21.838	69.763	105.787	656.284	Br		SEC24B	Br Li Re	3
35	EH38E1858085-prom	chr17	33307314	33307662	654.703	26.485	-19.765	82.386	-17.39	59.769	83.809	654.703	Br		LIG3	Br Co Li Re St	5
36	EH38E1861103-enhP	chr17	37895696	37895880	645.411	9.939	-4.465	29.512	51.571	25.951	108.039	645.411	Br	GRB7		Br Co Li	3	233	Growth Factor Receptor-Bound Protein 7
37	EH38E1944144-prom	chr19	18392447	18392786	62.525	-98.347	20.028	628.231	149.225	210.523	620.219	628.231	Li	JUND		St	1	488	JUND protooncogene
38	EH38E1861288-enhD	chr17	38109331	38109636	621.561	-2.494	11.601	36.594	59.563	2.054	76.33	621.561	Br		GSDMA	Br Li	2
39	EH38E1874884-prom	chr17	57697117	57697280	617.117	20.434	-15.579	189.971	157.554	87.406	192.457	617.117	Br		CLTC	Br Li Lu Re St	5
40	EH38E1861047-prom	chr17	37844057	37844406	601.229	520.527	16.273	97.862	-1.442	56.975	52.742	601.229	Br	PGAP3		Br Co Li	3	22	Post-GPI Attachment To Proteins Phospholipase 3
41	EH38E1891725-prom	chr17	79008604	79008953	164.342	-38.614	-134.873	599.441	47.503	37.242	124.61	599.441	Li	BAIAP2		Br Lu Re St	4	43	BAR/IMD Domain Containing Adaptor Protein 2
42	EH38E1871876-enhP	chr17	53498585	53498739	599.211	17.371	-1.522	12.099	0	36.649	35.339	599.211	Br		MMD	Br Co Li Re	4
43	EH38E1860907-enhD	chr17	37729728	37730069	596.059	2.55	1.04	0.099	2.81	19.69	13.743	596.059	Br	PPP1R1B		Br Co Li Re	4	63	Protein Phosphatase 1 Regulatory Inhibitor Subunit 1B
44	EH38E1858183-enhP	chr17	33415059	33415332	591.483	-0.805	-5.903	10.543	0	-1.635	14.951	591.483	Br		RFFL	Br Co Li Re	4
45	EH38E1861497-enhP	chr17	38296950	38297130	590.658	284.604	-10.391	71.877	41.818	33.816	105.169	590.658	Br		CASC3	Br Li	2
46	EH38E1861100-prom	chr17	37894378	37894690	569.527	1.21	-9.949	88.92	-35.972	34.389	65.896	569.527	Br		GRB7	Br Co Li	3
47	EH38E1861440-prom	chr17	38256831	38257171	566.259	446.334	-19.896	138.385	-51.001	39.107	46.908	566.259	Br	NR1D1		Li	1	113	Nuclear Receptor Subfamily 1 Group D Member 1
48	EH38E1860985-prom	chr17	37793184	37793526	559.68	461.139	-22.735	41.282	45.189	27.102	52.922	559.68	Br	STARD3		Br Co Li	3	62	StAR Related Lipid Transfer Domain Containing 3
49	EH38E2653972-enhP	chr8	103875700	103875913	559.017	123.229	-65.886	217.087	14.33	224.442	549.192	559.017	Br	AZIN1		Br Li Lu Re St	5	47	Antizyme Inhibitor 1
50	EH38E1860834-prom	chr17	37607424	37607772	557.384	7.215	-10.577	30.683	22.378	36.24	44.309	557.384	Br	MED1		Br	1	378	Mediator Complex Subunit 1
51	EH38E1992467-prom	chr2	43453701	43454045	-5.457	-54.074	8.659	308.593	32.211	87.567	555.82	555.82	St	ZFP36L2		Re St	2	46	ZFP36 Ring Finger Protein Like 2
52	EH38E2318434-enhP	chr4	108641078	108641272	553.775	10.033	8.074	32.625	2.27	21.783	30.78	553.775	Br	PAPSS1		Br Co Li Re St	5	17	3'-Phosphoadenosine 5'-Phosphosulfate Synthase 1
53	EH38E2730450-enhD	chr9	132175874	132176224	-23.566	-1.246	28.64	110.162	28.524	101.563	552.386	552.386	St	LINC01503		Li Lu Re St	4	30	Long Intergenic Non-Protein Coding RNA 1503
54	EH38E1664553-enhP	chr13	31039746	31039942	-52.055	24.782	44.897	153.03	20.38	133.942	546.651	546.651	St		HMGB1	Br Li Re St	4
55	EH38E1870485-prom	chr17	48943720	48944053	542.031	-22.146	-69.377	425.58	120.266	123.46	245.059	542.031	Br	TOB1		Br Lu Re St	4	95	Transducer Of ERBB2, 1
56	EH38E1861525-enhP	chr17	38334264	38334419	402.085	541.91	-6.054	21.659	71.035	34.689	22.015	541.91	Co	RAPGEFL1		Br Co	2	6	Rap Guanine Nucleotide Exchange Factor Like 1
57	EH38E1857914-enhP	chr17	32908605	32908868	0	537.49	3.355	2.037	15.528	2.433	0	537.49	Co	TMEM132E		Co	1	7	Transmembrane Protein 132E
58	EH38E2083049-prom	chr2	232572847	232573196	170.106	-93.168	-136.47	468.691	34.628	155.182	533.142	533.142	St	PTMA		Br St	2	64	Prothymosine Alpha
59	EH38E2386096-prom	chr5	79551779	79552129	164.481	-3.812	-29.53	229.604	118.485	304.998	531.443	531.443	St	SERINC5		Br Li Lu Re St	5	21	Serine Incorporator 5
60	EH38E1438750-prom	chr1	245027704	245028054	80.447	12.932	-76.33	284.204	37.227	65.557	530.334	530.334	St	HNRNPU		Br Li Lu Re St	5	65	Heterogeneous Nuclear Ribonucleoprotein U
61	EH38E2648741-prom	chr8	95961516	95961865	168.652	19.976	31.629	528.843	10.545	63.954	249.581	528.843	Li	NDUFAF6		Br Li Re St	4	7	NADH:Ubiquinone Oxidoreductase Complex Assembly Factor 6
62	EH38E1383711-enhP	chr1	150551606	150551946	80.512	-51.093	-109.204	290.335	79.335	134.76	523.553	523.553	St	MCL1		Br Li Lu St	4	5250	Myeloid Cell Leukemia Sequence 1
63	EH38E1653874-enhP	chr12	125399349	125399593	63.971	-32.363	-5.734	232.809	114.942	122.246	521.746	521.746	St	UBC		Li Re St	3	2504	Ubiquitin C
64	EH38E1861120-enhD	chr17	37910538	37910888	426.335	519.74	-5.036	0.415	18.982	42.63	139.209	519.74	Co	IKZF3		Li Re St	3	0	IKAROS Family Zinc Finger 3
65	EH38E1886296-enhP	chr17	73781075	73781249	64.638	-29.741	-56.354	298.665	-16.898	18.504	519.256	519.256	St	UNK		Li Re St	3	0	Unk Zinc Finger
66	EH38E1857911-prom	chr17	32907743	32907969	-7.496	518.896	-8.52	-8.775	1.24	-20.678	0	518.896	Co		TMEM132E	Co	1
67	EH38E1426891-prom	chr1	225615717	225616067	127.849	16.251	-50.324	514.303	30.633	27.77	211.126	514.303	Li	LBR		Br Co Li Re St	5	183	Lamin B Receptor
68	EH38E1862833-prom	chr17	39844834	39845182	-57.756	-88.912	-124.617	508.536	-15.598	91.175	342.176	508.536	Li	EIF1		St	1	22	Eukaryotic Translation Initiation Factor 1
69	EH38E1861437-enhP	chr17	38255328	38255676	507.347	396.656	10.983	186.012	34.929	0.082	70.682	507.347	Br		NR1D1	Li Lu	2
70	EH38E2163976-enhP	chr22	39096862	39097210	305.167	-11.8	67.723	168.888	132.233	103.882	502.607	502.607	St	JOSD1		Br Li Re St	4	12	Josephine Domain Containing 1
71	EH38E2318435-prom	chr4	108641436	108641786	502.157	21.715	-0.186	60.996	34.707	58.228	124.61	502.157	Br		PAPSS1	Br Co Li Re St	5
72	EH38E1427455-prom	chr1	226250164	226250514	13.313	-5.915	-1.821	500.27	60.688	127.24	470.49	500.27	Li	H3-3A		Lu Re St	3	120	H3.3 Histone A
73	EH38E1403139-prom	chr1	182360825	182361174	45.218	-48.569	-31.563	497.682	-17.322	21.007	304.078	497.682	Li	GLUL		Br Li Re St	4	81	Glutamate-Ammonia Ligase
74	EH38E2652396-prom	chr8	101964166	101964516	381.259	98.899	-148.89	469.01	142.425	68.262	496.088	496.088	St	YWHAZ		Br Li Lu St	4	253	Tyrosine 3/Tryptophan 5 -Monooxygenase Activation Protein
75	EH38E2652655-prom	chr8	102217854	102218204	495.845	139.851	-156.57	372.151	91.766	115.514	388.454	495.845	Br	ZNF706		Br Li Lu Re St	5	5	Zinc Finger Protein 706
76	EH38E1861060-enhP	chr17	37856804	37857149	392.263	495.121	12.128	10.739	-16.144	33.239	6.122	495.121	Co		ERBB2	Br Co Re St	4
77	EH38E1699709-enhD	chr13	113808482	113808832	79.514	3.416	33.185	490.816	15.744	-6.083	39.892	490.816	Li	PROZ		Br Co	2	6	Protein Z, Vitamin K Dependent Plasma Glycoprotein
78	EH38E2652214-prom	chr8	101733930	101734128	356.531	61.248	-134.983	283.368	15.337	98.002	486.912	486.912	St		PABPC1	Br Li Lu Re St	5
79	EH38E1931948-prom	chr19	2051156	2051506	149.907	-21.394	-245.712	350.826	25.819	254.781	485.249	485.249	St	MKNK2		Br	1	98	MAPK Interacting Serine/Threonine Kinase 2
80	EH38E1854193-prom	chr17	27055676	27055855	484.243	-1.111	-89.118	116.457	51.851	62.262	195.016	484.243	Br	NEK8		Br	1	23	NIMA Related Kinase 8
81	EH38E2064069-enhP	chr2	198364309	198364535	106.954	1.384	-69.934	184.883	84.151	230.354	483.098	483.098	St	HSPD1		Br Li Lu Re St	5	159	Heat Shock Protein Family D (HSP60) Member 1
82	EH38E1860953-enhP	chr17	37773895	37774236	482.793	78.674	33.921	22.779	-2.061	23.69	16.904	482.793	Br		PPP1R1B	Br Co	2
83	EH38E2653974-prom	chr8	103876342	103876691	358.727	112.355	-59.351	231.803	74.218	201.275	480.495	480.495	St		AZIN1	Br Li Lu Re St	5
84	EH38E1858201-prom	chr17	33446624	33446946	476.853	-1.931	-1.561	-3.325	20.268	16.018	-3.707	476.853	Br	NR037714.1		Br	1	0	-
85	EH38E1334665-enhP	chr1	32403646	32403800	140.478	-16.405	-73.007	29.604	134.366	94.866	476.096	476.096	St	PTP4A2		Br Li Lu Re St	5	44	Protein Tyrosine Phosphatase 4A2
86	EH38E1854819-prom	chr17	27717464	27717693	473.173	-2.242	-14.919	66.001	17.23	54.461	148.862	473.173	Br	MIR4523		Br Co Li Re	4	0	MicroRNA 4523
87	EH38E1432244-enhD	chr1	232765793	232766142	16.273	24.179	66.558	133.292	37.858	92.396	465.668	465.668	St	SIPA1L2		Co Li Re St	4	4	Signal Induced Proliferation Associated 1 Like 2
88	EH38E2531601-prom	chr7	5570137	5570487	62.285	-57.966	-78.466	268.646	-63.459	131.388	463.326	463.326	St	ACTB		St	1	44	Actin Beta
89	EH38E1861313-enhP	chr17	38137367	38137564	463.224	10.412	4.153	20.632	7.113	17.056	-17.211	463.224	Br	PSMD3		Br Li	2	22	Proteasome 26S Subunit, Non-ATPase 3
90	EH38E1860968-prom	chr17	37783418	37783578	461.059	186.161	-16.848	-16.816	1.36	-9.725	0.713	461.059	Br		PPP1R1B	Br Co	2
91	EH38E1545216-prom	chr11	65264862	65265210	-6.378	-62.197	-21.24	129.604	15.202	5.443	455.405	455.405	St	MALAT1		Li Lu Re St	4	1317	Metastasis Associated Lung Adenocarcinoma Transcript 1
92	EH38E1698219-prom	chr13	111365757	111366107	91.428	66.868	-77.315	453.671	53.384	103.955	387.12	453.671	Li	ING1		Br Li Lu St	4	218	Inhibitor of Growth Family 1
93	EH38E2730196-prom	chr9	131940419	131940769	78.252	11.918	-43.312	93.926	10.833	152.103	452.049	452.049	St	IER5L		Br Li Lu Re St	5	4	Immediate Early Response 5 Like
94	EH38E1861033-enhD	chr17	37831159	37831471	451.768	337.581	15.156	-25.208	7.004	3.836	-17.444	451.768	Br		PGAP3	Br Co	2
95	EH38E2680430-enhD	chr9	6681608	6681759	1.467	52.672	-18.474	83.852	-11.425	35.903	451.143	451.143	St	GLDC		Co Li Re St	4	57	Glycine Decarboxylase
96	EH38E2690173-prom	chr9	33025003	33025351	154.17	-11.983	-61.779	449.164	99.618	239.859	365.39	449.164	Li	DNAJA1		Br Re St	3	61	DnaJ Heat Shock Protein Family (Hsp40) Member B2
97	EH38E2164817-prom	chr22	39916421	39916584	88.265	-18.356	-33.505	149.866	-30.857	69.786	448.045	448.045	St	ATF4		Br Li Lu Re St	5	1384	Activating Transcription Factor 4
98	EH38E1857909-enhP	chr17	32906622	32906966	-14.238	447.633	-5.686	-4.548	0	-0.024	-6.997	447.633	Co		TMEM132E	Co	1
99	EH38E1664551-enhP	chr13	31038722	31039047	-11.495	17.37	-60.759	197.678	-31.331	79.844	446.24	446.24	St		HMGB1	Br Li Lu Re St	5
100	EH38E1860954-enhP	chr17	37774255	37774423	444.359	157.689	34.154	-17.687	-31.052	22.801	16.78	444.359	Br		PPP1R1B	Br Co	2
